# Supplementary material for: A Pilot Study to Evaluate the Feasibility and Acceptability of a Tailored Multicomponent Rehabilitation Program for Adolescent and Young Adult (AYA) Cancer Survivors
Source: Cancers (Basel). 2025 Mar 22;17(7):1066. doi: 10.3390/cancers17071066 (PMC11988022; doi:10.3390/cancers17071066)
Supplement: Supplementary file 1 [file cancers-17-01066-s001.zip]

Archive with 1 entries (1 files):
- cancers-3453290-supplementary.pdf
